# Supplementary material for: Skyrmion Dynamics in a Double-Disk Geometry under an Electric Current: Part Two
Source: Nanomaterials (Basel). 2022 Oct 27;12(21):3793. doi: 10.3390/nano12213793 (PMC9653745; doi:10.3390/nano12213793)
Supplement: Supplementary file 1 [file nanomaterials-12-03793-s001.zip]

Archive with 7 entries (7 files):
- Supplementary Material/Oscillatory_beta0p5_J2p5e12.avi
- Supplementary Material/Oscillatory_beta0p5_J5e10.avi
- Supplementary Material/Annihilation_beta0p9_J2p5e11.avi
- Supplementary Material/Annihilation_beta0p7_J2p5e12.avi
- Supplementary Material/Annihilation_beta0p9_J1e10.avi
- Supplementary Material/Annihilation_beta0p9_J2p5e12.avi
- Supplementary Material/Stagnation_point_beta0p2_J1e12.avi
